# Supplementary material for: Rapid single-tier serodiagnosis of Lyme disease
Source: Nat Commun. 2024 Aug 20;15:7124. doi: 10.1038/s41467-024-51067-5 (PMC11336255; doi:10.1038/s41467-024-51067-5)
Supplement: Supplementary file 4 — Source Data [file 41467_2024_51067_MOESM4_ESM.xlsx]

## Sheet: Main Figures
Figure 1f
			VlsE Protein		modVlsE-FlaB Peptide
			LD(+)	LD(-)	LD(+)	LD(-)
		Days	Normalized Intensity
		0	1	0.065538	1	0.00753969
		5	0.845216	0.0605776	0.960443	0.0122899
		10	0.901453	0.0049241	1.03688	-0.00484355
		25	0.675491	-0.0436296	0.967671	-0.02491
		40	0.151072	0.039802	0.919364	-0.0356513
		90	0.377891	0.0176712	0.951589	0.0110061
Figure 1g
		Normalized intensity		IgM			IgG			IgM + IgG
				#1	#2	#3	#1	#2	#3	#1	#2	#3
		LD(+)	Sample 1	0.54	0.45	0.38	0.65	0.6	0.73	0.92	0.74	0.61
			Sample 2	0.24	0.61	0.35	-0.0344	0.18	0.13	0.3	0.47	0.57
		LD(-)	Sample 3	-0.14	-0.07	0.07	0.02	-0.09	0.134	0.23	-0.13	0.03
			Sample 4	-0.19	-0.04	0.12	-0.15	0.02	0.18	-0.09	-0.03	-0.01
Figure 2b
			Normalized intensity
			Sample 1	Sample 2	Sample 3	Sample 4	Sample 5	Sample 6	Sample 7	Sample 8	Sample 9	Sample 10	Sample 11	Sample 12
			LD (+)	LD (+)	LD (+)	LD (+)	LD (+)	LD (+)	LD (-)	LD (-)	LD (-)	LD (-)	LD (-)	LD (-)
		C6	1.26217	1.42175	0.404282	1.01923	1.70032	0.936785	0.196277	0.210276	0.158343	0.17537	0.167525	0.2648
		ModC6	0.400155	0.982088	0.720461	0.364846	1.13948	0.586557	0.16617	0.112669	0.095935	0.185866	0.165522	0.091188
		Var2FlaB	0.955718	0.759446	0.90807	1.03792	1.74387	0.621998	0.181448	0.325209	0.224324	0.428866	0.276644	0.098333
		BBA64-7	0.365534	0.410114	0.529367	0.381158	0.411937	0.423757	0.439212	0.35339	0.302497	0.31061	0.345998	0.386127
		OspC1	0.258021	0.410802	0.323088	0.504278	0.049801	0.133472	0.263759	0.279962	0.10548	0.231786	0.209267	0.194396
		P-35	0.10645	0.105995	0.466656	0.096823	0.205561	0.266246	0.215346	0.275249	0.145112	0.098508	0.25769	0.204317
		BBA73 196-99	0.264593	0.242529	0.111301	0.347733	0.239945	0.210763	0.230686	0.310696	0.189292	0.201582	0.290249	0.325388
		Erp59	0.46827	0.512589	0.635435	0.361271	0.24549	0.626886	0.220253	0.435689	0.914356	0.944363	0.287722	0.368521
		Flil B4	0.19792	0.211285	0.397682	0.358605	0.403267	0.224059	0.360447	0.221814	0.246348	0.134127	0.38855	0.416692
		OppA4	0.166739	0.264932	0.359756	0.157958	0.252174	0.54515	0.303759	0.527997	0.146211	0.23023	0.604611	0.41862
		Rec164	0.36842	0.384556	0.403299	0.25835	0.150922	0.222594	0.132724	0.334722	0.204271	0.36561	0.195766	0.222024
		RecA168-69	0.218766	0.340495	0.167278	0.422412	0.003384	0.101175	0.285623	0.204811	0.079602	0.182813	0.132744	0.223922
		BBA65-94	0.18419	0.378541	0.161383	0.468009	0.005584	0.177868	0.316341	0.043238	0.119444	0.173217	0.204798	0.248495
		BBA65 101-02	0.250558	0.330164	0.360533	0.364562	0.117462	0.201768	0.121446	0.168668	0.156115	0.410348	0.148789	0.223088
		DbpA4	0.016979	0.19297	0.263402	0.081922	0.093345	0.30445	0.200627	0.106424	0.073068	0.132231	0.209397	0.203859
		LA7212-13	0.124153	0.224906	0.293447	0.116147	0.139399	0.200608	0.274995	0.112021	0.107505	0.193141	0.222217	0.159373
		DbpB6	0.901137	0.87804	0.981987	1.12706	0.737304	0.82625	0.922169	1.16311	1.24984	0.791521	0.838251	1.19802
		DbpA4-B6	0.205349	0.42075	0.604869	0.774853	0.491578	0.460219	0.514868	0.431657	0.809763	0.218699	0.333387	0.582207
Figure 2c
		Peptide	BBA65-94	BBA65-101	LA7212-13	RecA168	DbpA4	Rec164	Flil B4	BBA73-196	OspC1	P-35	BBA64-7	OppA4	DbpB6	DbpA4-B6	Erp59	ModC6	Var2FlaB	C6
		Signal Variance	0.50348	0.503616	0.503786	0.505672	0.506726	0.508454	0.509099	0.509876	0.510624	0.512182	0.515907	0.523382	0.527655	0.532822	0.54279	0.550548	0.559499	0.569893
Figure 2d
			C6	ModC6	Var2FlaB	BBA64-7	OspC1	P-35	OppA4	Erp59	Flil B4	LA7212-13	BBA73 196-99	Rec164	RecA168-69	BBA65 101-02	BBA65-94	DbpA4	DbpA4-B6	DbpB6
		C6	1	0.69	0.72	0.06	0.01	0.05	0.12	0.08	0	0.04	0.01	0.01	0	0.01	0.01	0.05	0.01	0.2
		ModC6	0.69	1	0.68	0.3	0.06	0.02	0.03	0.03	0.01	0.04	0	0.02	0.02	0.02	0	0.02	0	0.31
		Var2FlaB	0.72	0.68	1	0.12	0.02	0.01	0.14	0.05	0.02	0.02	0.02	0.01	0.02	0.02	0.02	0.07	0	0.21
		BBA64-7	0.06	0.3	0.12	1	0.03	0.22	0.02	0.11	0.24	0.45	0.04	0.01	0.01	0.01	0.02	0.34	0.03	0.04
		OspC1	0.01	0.06	0.02	0.03	1	0.06	0.07	0.29	0.18	0.08	0.44	0.81	0.09	0.8	0.06	0.01	0.08	0.03
		P-35	0.05	0.02	0.01	0.22	0.06	1	0.2	0.01	0.3	0.39	0.11	0.01	0.04	0.02	0	0.4	0	0.03
		OppA4	0.12	0.03	0.14	0.02	0.07	0.2	1	0.08	0.04	0.09	0	0.02	0.06	0.12	0.06	0.43	0.06	0.01
		Erp59	0.08	0.03	0.05	0.11	0.29	0.01	0.08	1	0.42	0.01	0.05	0.2	0.05	0.21	0.04	0	0	0.02
		Flil B4	0	0.01	0.02	0.24	0.18	0.3	0.04	0.42	1	0.06	0.07	0.27	0	0.1	0.01	0.07	0.22	0.02
		LA7212-13	0.04	0.04	0.02	0.45	0.08	0.39	0.09	0.01	0.06	1	0.1	0.01	0.01	0.03	0.05	0.59	0.03	0.19
		BBA73 196-99	0.01	0	0.02	0.04	0.44	0.11	0	0.05	0.07	0.1	1	0.27	0.11	0.31	0.02	0	0.19	0.08
		Rec164	0.01	0.02	0.01	0.01	0.81	0.01	0.02	0.2	0.27	0.01	0.27	1	0.1	0.58	0	0	0.12	0
		RecA168-69	0	0.02	0.02	0.01	0.09	0.04	0.06	0.05	0	0.01	0.11	0.1	1	0.26	0.77	0.01	0.01	0.08
		BBA65 101-02	0.01	0.02	0.02	0.01	0.8	0.02	0.12	0.21	0.1	0.03	0.31	0.58	0.26	1	0.2	0	0.01	0
		BBA65-94	0.01	0	0.02	0.02	0.06	0	0.06	0.04	0.01	0.05	0.02	0	0.77	0.2	1	0.02	0.05	0.02
		DbpA4	0.05	0.02	0.07	0.34	0.01	0.4	0.43	0	0.07	0.59	0	0	0.01	0	0.02	1	0	0.05
		DbpA4-B6	0.01	0	0	0.03	0.08	0	0.06	0	0.22	0.03	0.19	0.12	0.01	0.01	0.05	0	1	0.45
		DbpB6	0.2	0.31	0.21	0.04	0.03	0.03	0.01	0.02	0.02	0.19	0.08	0	0.08	0	0.02	0.05	0.45	1
Figure 3b
			LDB01	LDB01	LDB01	LDB04	LDB04	LDB04	LDB05	LDB05	LDB05	LDB07	LDB07	LDB07	LDB08	LDB08	LDB08	LDB10	LDB10	LDB10	LDB11	LDB11	LDB11	LDB12	LDB12	LDB12	LDB13	LDB13	LDB13	LDB14	LDB14	LDB14	LDB16	LDB16	LDB16	LDB17	LDB17	LDB17	LDB19	LDB19	LDB19	LDB20	LDB20	LDB20	LDB21	LDB21	LDB21	LDB22	LDB22
		(-) Control	0.372064	0.337875	0.373841	0.315361	0.343816	0.360848	0.534947	0.51801	0.495501	0.33611	0.358403	0.341307	0.298513	0.339982	0.301186	0.413745	0.36884	0.333866	0.36772	0.382928	0.340311	0.28321	0.349756	0.300976	0.411363	0.389456	0.374212	0.382097	0.370047	0.349914	0.5599	0.442375	0.499587	0.447834	0.415696	0.476413	0.386055	0.343091	0.367091	0.484729	0.512449	0.453875	0.40323	0.374156	0.429352	0.479833	0.444832
		(+) Control	0.565871	0.519754	0.565023	0.554771	0.58592	0.609743	0.566124	0.554282	0.554093	0.57487	0.545976	0.51509	0.59598	0.563755	0.437966	0.561852	0.524821	0.555309	0.560682	0.579833	0.523128	0.486175	0.509572	0.508898	0.525345	0.531686	0.501502	0.652401	0.438946	0.500308	0.617767	0.496514	0.565318	0.547622	0.564262	0.563337	0.566198	0.552588	0.578088	0.598371	0.635524	0.599803	0.480871	0.526934	0.600815	0.566192	0.578731
		FlilB-4	0.357607	0.331607	0.327005	0.338073	0.360563	0.352013	0.48199	0.468935	0.427453	0.281413	0.274765	0.32901	0.332431	0.296701	0.357591	0.386878	0.370531	0.308772	0.325668	0.326184	0.312709	0.30246	0.366723	0.316427	0.36696	0.37702	0.406308	0.368317	0.361618	0.345927	0.501966	0.341542	0.438582	0.375369	0.362757	0.406345	0.380836	0.338217	0.335547	0.391073	0.426028	0.393519	0.330015	0.352081	0.399867	0.427001	0.424156
		BBA73 196-99	0.357731	0.266031	0.292663	0.262077	0.266505	0.31881	0.482242	0.476194	0.366487	0.299697	0.276325	0.299323	0.262786	0.328927	0.238595	0.297254	0.340855	0.327576	0.276119	0.284321	0.263484	0.273229	0.29934	0.283273	0.263549	0.303056	0.256389	0.340768	0.261623	0.323388	0.498844	0.257889	0.284146	0.425851	0.404165	0.34235	0.332629	0.35993	0.285688	0.39845	0.428208	0.333619	0.263679	0.246636	0.307541	0.436545	0.271441
		OspC1	0.373203	0.328717	0.369106	0.342327	0.356262	0.378823	0.553464	0.536256	0.510173	0.320224	0.321865	0.359295	0.294189	0.3542	0.317453	0.40762	0.374053	0.323614	0.367497	0.413805	0.341073	0.275943	0.354616	0.294493	0.428792	0.421608	0.373455	0.368855	0.342427	0.358128	0.573354	0.475501	0.516095	0.430316	0.438442	0.488312	0.389654	0.351851	0.43766	0.438582	0.455921	0.416558	0.406208	0.325575	0.458557	0.46734	0.471349
		ErpP59	0.391663	0.352531	0.408568	0.345793	0.368732	0.379067	0.567448	0.550883	0.481413	0.341748	0.381305	0.388145	0.338096	0.367412	0.364937	0.444756	0.382139	0.336086	0.380605	0.370966	0.35988	0.288874	0.375151	0.306278	0.41186	0.446871	0.410903	0.411877	0.392492	0.37648	0.578289	0.529224	0.514527	0.568412	0.582726	0.657514	0.391519	0.364562	0.422234	0.47126	0.523019	0.490143	0.409587	0.396332	0.505518	0.506354	0.476143
		BBA64-7	0.398288	0.342346	0.406126	0.418458	0.391868	0.377324	0.561473	0.536194	0.521226	0.344233	0.335899	0.351766	0.368375	0.396724	0.305964	0.430059	0.38178	0.337506	0.370614	0.364346	0.400765	0.324533	0.39456	0.331353	0.474506	0.434818	0.403767	0.408994	0.365168	0.363491	0.59302	0.529802	0.55421	0.479526	0.471365	0.464518	0.396775	0.345212	0.381703	0.466929	0.467172	0.457076	0.422223	0.396233	0.432448	0.535441	0.458038
		p-35 21	0.472827	0.411164	0.540532	0.440793	0.416084	0.459884	0.572828	0.550077	0.510069	0.406872	0.500275	0.416749	0.496591	0.43293	0.451415	0.484149	0.446814	0.416571	0.417247	0.49259	0.407095	0.350739	0.439691	0.36699	0.504561	0.504926	0.440598	0.425499	0.407951	0.421479	0.571853	0.471578	0.548772	0.505109	0.518598	0.537102	0.476564	0.46207	0.523209	0.500733	0.539808	0.520413	0.459849	0.448029	0.549486	0.507537	0.494049
		OppA4	0.556554	0.488166	0.558335	0.561923	0.511871	0.505949	0.545027	0.561704	0.543871	0.370179	0.389455	0.42372	0.469235	0.534433	0.476009	0.46098	0.413601	0.346243	0.452942	0.537192	0.453499	0.328798	0.465936	0.360043	0.481759	0.49587	0.424404	0.510218	0.457907	0.448351	0.63852	0.536435	0.596079	0.538634	0.526537	0.561128	0.428128	0.399275	0.467641	0.534587	0.603372	0.527602	0.48844	0.48325	0.559412	0.499679	0.529265
		Var2FlaB	0.554863	0.616105	0.455771	0.480603	0.53231	0.495671	0.599775	0.581672	0.581228	0.457617	0.331277	0.481324	0.340013	0.333165	0.391248	0.549796	0.482189	0.438778	0.493458	0.629438	0.494018	0.383819	0.445769	0.380779	0.459419	0.443004	0.437924	0.671488	0.560052	0.605918	0.58478	0.476877	0.509687	0.542068	0.516387	0.550863	0.509151	0.537569	0.4988	0.667401	0.667542	0.611856	0.462363	0.515622	0.562342	0.568103	0.543693
		modVlsE-FlaB	0.629282	0.561773	0.597287	0.450252	0.491545	0.513932	0.619103	0.599253	0.601715	0.446509	0.420798	0.473882	0.293993	0.338543	0.287076	0.492328	0.431756	0.334847	0.423293	0.633283	0.53249	0.31688	0.386929	0.336374	0.448576	0.432001	0.36172	0.672524	0.398144	0.549909	0.609605	0.562007	0.566779	0.519192	0.495563	0.557605	0.545404	0.558706	0.534613	0.651925	0.696856	0.65327	0.495547	0.439519	0.474973	0.534195	0.508807
Figure 3d
		(# of features)
		Model 1	Model 2	Model 3	Model 4	Model 5	Model 6	Model 7	Model 8	Model 9	Model 10	Model 11	Model 12	Model 13	Model 14	Model 15	Model 16	Model 17	Model 18	Model 19	Model 20	Model 21	Model 22	Model 23	Model 24	Model 25
		0.925	0.93028	0.94278	0.94083	0.94028	0.94167	0.93083	0.94111	0.93611	0.93917	0.935	0.94028	0.93417	0.93806	0.92944	0.93167	0.93417	0.925	0.93389	0.93417	0.92889	0.93417	0.93	0.92333	0.92806
Figure 3e
		LDB Test #1	LDB Test #2	LDB Test #3	LDB Test #4	LDB Test #5	LDB Test #6	LDB Test #7	LDB Test #8	LDB Test #9	LDB Test #10	LDB Test #11	LDB Test #12	LDB Test #13	LDB Test #14	LDB Test #15	LDB Test #16	LDB Test #17	LDB Test #18	LDB Test #19	LDB Test #20	LDB Test #21	LDB Test #22	LDB Test #23	LDB Test #24	LDB Test #25	LDB Test #26	LDB Test #27	LDB Test #28	LDB Test #29	LDB Test #30	LDB Test #31	LDB Test #32	LDB Test #33	LDB Test #34	LDB Test #35	LDB Test #36	LDB Test #37	LDB Test #38	LDB Test #39	LDB Test #40	LDB Test #41	LDB Test #42	LDB Test #43	LDB Test #44	LDB Test #45	LDB Test #46	LDB Test #47	LDB Test #48
		0.80019	0.79958	0.81949	0.92201	0.94675	0.88639	0.563	0.40572	0.66083	0.99702	0.99759	0.9962	0.97078	0.69983	0.94928	0.82091	0.86131	0.81007	0.19597	0.20602	0.26433	0.5117	0.85106	0.96783	0.9777	0.99563	0.98258	0.97492	0.97825	0.99366	0.27553	0.33771	0.07442	0.92893	0.73172	0.31196	0.96604	0.86857	0.75186	0.86255	0.52636	0.73558	0.85026	0.87024	0.79788	0.68747	0.99597	0.9464
Figure 4a		CDC Test #1	CDC Test #2	CDC Test #3	CDC Test #4	CDC Test #5	CDC Test #6	CDC Test #7	CDC Test #8	CDC Test #9	CDC Test #10	CDC Test #11	CDC Test #12	CDC Test #13	CDC Test #14	CDC Test #15	CDC Test #16	CDC Test #17	CDC Test #18	CDC Test #19	CDC Test #20	CDC Test #21	CDC Test #22	CDC Test #23	CDC Test #24	CDC Test #25	CDC Test #26	CDC Test #27	CDC Test #28	CDC Test #29	CDC Test #30	CDC Test #31	CDC Test #32	CDC Test #33	CDC Test #34	CDC Test #35	CDC Test #36	CDC Test #37	CDC Test #38	CDC Test #39	CDC Test #40	CDC Test #41	CDC Test #42	CDC Test #43	CDC Test #44	CDC Test #45	CDC Test #46	CDC Test #47	CDC Test #48
		0.176	0.15	0.196	0.262	0.265	0.248	0.16	0.17	0.168	0.308	0.279	0.186	0.811	0.698	0.59	0.785	0.17	0.975	0.893	0.86	0.732	0.962	0.989	0.952	0.998256	0.999422	0.998203	0.997772	0.993622	0.941329	0.965463	0.977995	0.93853	0.708559	0.899715	0.35	0.245214	0.249278	0.260023	0.241906	0.187845	0.195386	0.19532	0.199935	0.162328	0.176378	0.252144	0.210039
Figure 4b
			STTT	MTTT
		xVFA % Concordance	1	0.965517
		Kappa (k)	1	0.92
Figure 4c
		IgM/IgG EIA	IgM WB	IgG WB	VlsE/PepC10 EIA	WCS EIA	IgM EIA	IgG EIA	STTT diagnosis	MTTT IgM diagnosis	MTTT IgG diagnosis	Single-tier POC xVFA
		75	84.4	78.1	90.6	78.1	78.1	78.1	87.5	90.6	78.1	87.5
Figure 5a
		LDB Test #121	LDB Test #122	LDB Test #123	LDB Test #124	LDB Test #125	LDB Test #126	LDB Test #127	LDB Test #128	LDB Test #129	LDB Test #130	LDB Test #131	LDB Test #132	LDB Test #133	LDB Test #134	LDB Test #135	LDB Test #136	LDB Test #137	LDB Test #138	LDB Test #139	LDB Test #140	LDB Test #141	LDB Test #142	LDB Test #143	LDB Test #144	LDB Test #145	LDB Test #146	LDB Test #147	LDB Test #148	LDB Test #149	LDB Test #150	LDB Test #151	LDB Test #152	LDB Test #153	LDB Test #154	LDB Test #155	LDB Test #156	LDB Test #157	LDB Test #158	LDB Test #159	LDB Test #160	LDB Test #161	LDB Test #162	LDB Test #163	LDB Test #164	LDB Test #165	LDB Test #166	LDB Test #167	LDB Test #168
		0.940804	0.094725	0.851443	0.963806	0.875852	0.959947	0.994809	0.880005	0.994334	0.966198	0.920756	0.961209	0.917849	0.672671	0.855391	0.926304	0.948468	0.82276	0.467274	0.713509	0.525327	0.949563	0.91611	0.960808	0.985129	0.96272	0.956313	0.903394	0.872286	0.762455	0.764799	0.879666	0.970168	0.964949	0.893394	0.997453	0.986845	0.901375	0.85633	0.81469	0.639277	0.796222	0.953445	0.916021	0.928913	0.127453	0.18344	0.118197
[truncated: 73 more columns]

## Sheet: Supplementary figures
Supplementary Figure S1				LD(+)			LD(-)
			Days	Replicate #1	Replicate #2	Replicate #3	Replicate #1	Replicate #2	Replicate #3
			1	0.985012	0.991062	0.984738	0.00478	0.00862	0.004706
			3	0.992186	0.97384	0.970736	0.00523	0.008734	0.011786
			7	0.81617	0.90227	0.983408	0.004354	0.011754	0.0034
			10	0.93413	0.932414	0.995604	0.015608	0.006578	0.016082
			15	0.935146	0.973696	0.996216	0.015104	0.01523	0.004324
			22	0.936106	0.979554	0.88584	0.019284	0.011782	0.00297
			35	0.941194	0.951978	0.962028	0.008158	0.006332	0.01267
			60	0.982328	0.9794	0.991542	0.082078	0.014546	0.02682
Supplementary Figure S2a
				Nomalized Intensity
				Sample 1			Sample 2			Sample 3			Sample 4
			M1	0.931611	0.907732	0.879578	1.05085	1.03235	1.04772	1.17962	1.27792	1.13241	0.952078	1.04313	1.02926
			M2	1.02478	0.994934	1.00199	1.15135	1.15301	1.11619	1.22389	1.25892	1.22675	1.07607	0.970663	0.96375
			M3	1.15904	1.14773	1.08711	1.39012	1.42482	1.39332	1.5897	1.52395	1.46392	1.22425	1.13073	1.16472
			M4	1.03698	1.01663	0.971141	1.09367	1.03992	1.03809	1.22117	1.18777	1.15974	1.1251	1.07869	1.07511
Supplementary Figure S2b
				Nomalized Intensity
				Sample 1			Sample 2			Sample 3			Sample 4
			G1	1.12995	1.0825	1.06682	2.01831	2.18291	2.19112	1.98129	1.99172	2.05889	1.41874	1.43903	1.44293
			G2	1.22116	1.12847	1.23041	1.73434	1.66244	1.65128	2.13948	2.13924	2.14126	1.47134	1.52356	1.48673
			G3	1.14777	1.26158	1.11801	2.26088	2.10296	2.33591	2.10323	2.1255	2.1117	2.71249	2.72407	2.90554
			G4	1.03973	1.03888	1.02653	1.38238	1.44211	1.40364	1.72947	1.73183	1.73113	1.60061	1.59708	1.60531
Supplementary Figure S2c
			Nomalized Intensity
				IgG spot			IgM spot
			anti-IgM conjugation	1.47967	1.36513	1.24229	3.0725	5.38425	4.46986
			anti-IgG conjugation	2.93621	3.07454	5.32831	1.13912	1.57214	0.942766
Supplementary Figure S4
				modVlsE-FlaB	Var2FlaB	OppA4	OspC1	BBA64-7	Flil-B4	BBA73 196-199	ErpP59	p35
			Sensitivity	76.667	76.667	44	45.333	36.667	31.33	24.667	21.33	20.667
			Specificity	97.3	90.7	85.3	84.7	86	92	81.3	94	92.7
Supplementary Figure S5a
				LD (+)		LD (-)
			Control	1.33244	1.98357	1.29096	1.31987
		Ovalbumin and	Ovalbumin only	1.82584	1.73841	1.18995	1.36833
			10G	1.76665	1.69075	1.30623	1.22443
			TX-100	1.72994	1.81357	1.10943	1.1393
			Trehalose	1.81519	1.84376	1.08605	1.12756
			Caesin	1.40432	1.40375	1.15629	1.27953
			FS	1.66252	1.65099	1.3391	1.67385
Supplementary Figure S5b
					IgM			IgG			Combined
			LD(+)	Sample 1	0.576419	0.435844	0.422312	0.608516	0.727274	0.526194	0.642011	0.751793	0.729782
				Sample 2	0.210024	0.497646	0.268571	0.101549	0.179037	-0.0652137	0.523235	0.420852	0.576109
			LD(-)	Sample 1	-0.0204307	-0.173661	0.0222543	0.00485726	-0.0127177	0.0828996	-0.213028	0.176143	0.246009
				Sample 2	0.0631317	-0.0471578	-0.147756	-0.214216	0.137095	0.124686	-0.0579147	-0.0119762	-0.0787283
Supplementary Figure S5c
				0.2 uM NC				0.1 uM NC
				40 nm		15 nm		40 nm		15 nm
				2.18153	2.33858	1.82805	1.66049	1.76061	2.12323	1.55807	1.65806
Supplementary Figure S5d
		Sample Volume		LD1		LD2		LD(-)
			2	1.21957	1.60122	1.49602	1.1662	1.02304	1.06517
			5	1.38493	1.38677	1.89718	2.18147	0.871174	1.20738
			10	1.36292	1.58817	2.29864	2.61521	1.00318	1.04209
			20	1.21726	1.42321	2.78525	2.45566	0.791106	1.28074
			40	1.90737	1.58237	2.63172	2.74189	0.967276	1.27129

## Sheet: Supplementary Figure S3
Supplementary Figure S3
	BBA64-7 IgM
	ID	Early Lyme									Healthy controls									RA									Fibromyalgia									Late Lyme									Syphilis
	166-04 / 28	0.7098	0.739	0.8443							0.127	0.1413	0.1422	0.1466	0.1426	0.1363
	491-03 / 30	0.8869	0.936	0.6826*							0.2237	0.194	0.2344	0.5032	0.4357	0.5335
	167-02 / 31	0.1942	0.2328	0.1749							0.1711	0.2448	0.1963	0.2041	0.2026	0.1673	0.2028	0.2109	0.19
	214-02 / 32	0.5812	0.6345	0.5578							0.1527	0.1978	0.2091	0.1908	0.2002	0.1363	0.1695	0.1691	0.1936
	/ 33 / 14-05										0.1523	0.1648	0.149																									0.2605	0.2094	0.225
	/ 34 / 342-05										0.219	0.2153	0.2225																									0.4371	0.3714	0.3859
	/ 35 / 325-05										0.2826	0.3224	0.3575																									0.5602	0.5388	0.4883
	/ 36 / 317-06										0.6226	0.6867	0.4711	0.5082	0.4874	0.5655																						0.259	0.2625	0.2234
	/ 37 / 285-06										0.3233	0.3076	0.283	0.3287	0.3621	0.419																						0.9508	0.8516	0.8392
	/ 38 / 29-05										0.2079	0.2412	0.2617																									0.2743	0.326	0.2727
	/ 39 / 189-06										0.2724	0.1829	0.2913																									0.3716	0.348	0.3947
	/ 40 / 314-06										0.1903	0.1716	0.1917	0.3112	0.3467	0.33																						0.2439	0.2187	0.2773
	/ 41 / 294-05										0.355	0.3592	0.335																									0.5784	0.5976	0.5229
	/ 42 / 30-05										0.6433	0.5238	0.5008	0.4099	0.3686	0.4173																						0.3503	0.2731	0.359
	/ C56 / 309-06										0.1217	0.1201	0.1385																									0.5243	0.3129	0.5546
	/ 695 / 209-06										0.1689	0.1862	0.1919																									0.5117	0.3642	0.563
	R24 / BR-RA15	1.6969	1.3794	1.1179																0.2922	0.3708	0.3252
	R93 / BR-RA16	0.7091	0.6366	0.6348																0.512	0.6146	0.3984
	R79 / BR-RA17	0.6855	0.7632	0.6861																0.2299	0.2748	0.234
	R28 / BR-RA18	1.0177*	0.8136	0.8516																0.2938	0.3999	0.3929
	R29 / BR-RA19	1.5109	1.4095	1.1445*																0.3145	0.3662	0.3278
	R42 / BR-RA20	3.1136*	2.7128	2.5563																0.2504	0.245	0.2532
	R104 / BR-RA21	0.3375	0.2964	0.4772																0.4959	0.4496	0.6133
	R51 / BR-RA23	0.4638	0.4459	0.441																0.2235	0.2314	0.2384
	P+25 2014-2 / BR-RA24	0.408	0.6709*	0.3623																0.2227	0.2188	0.2503
	P+21 EM / BR-RA26	0.5588	0.6475	0.5978																0.2708	0.302	0.209
	2015-02 EM / BR-RA27	0.2699	0.2656	0.2566																0.3754	0.2524	0.3219
	P+19 EM / BR-RA28	0.9211	1.0326	0.9603																0.3488	0.2492	0.2704
	2014-06 / BR-RA29	2.2631	2.0623	1.9769																0.3308	0.264	0.2671
	2015-01 EM / BR-RA30	0.6509	0.6908	0.7056																0.2905	0.2752	0.2425
	P+10 EM / BR-RA31	0.433	0.4124	0.4087																0.518	0.5011	0.4485
	P+18 EM / BR-RA32	0.488	0.4838	0.4934																0.3602	0.3227	0.3068
	8-3048 / 4	0.1229	0.1087	0.1155							0.461	0.4251	0.5824
	1B-8050 / 11	0.1206	0.1184	0.1162							0.1783	0.207	0.209
	OLN-063 / 12	0.1418	0.1425	0.1663							0.3586	0.339	0.3599
	3038 / 13	0.2283	0.2044	0.2174							0.225	0.1997	0.2068
	OLN-44 / 14	0.1541	0.169	0.1796							0.1585	0.1369	0.1482
	BL-771 / 15	0.2491	0.314	0.3395							0.5502	0.5584	0.5794
	OLN-050 / 16	0.1087	0.1036	0.1098							0.1934	0.1897	0.2045
	2010-2 / 17	0.2085	0.2389	0.337							0.1627	0.2186	0.1423
	2010-3 / 20	0.5458	0.4556	0.7441*							0.3216	0.5697	0.4709
	2010-1 / 21	0.3292	0.3013	0.2266							0.5316	0.5674	0.4657
	2010-8 / 22	0.5975*	0.7932	0.7742							0.2065	0.1906	0.1591
	2010-4 / 23	0.3277	0.4228	0.3661							0.1034	0.1019	0.1027	0.1127	0.1071	0.1099
	2010-9 / 26	0.7654	0.7033	0.7989							0.3088	0.3535	0.3287
	2010-6 / 28	0.1483	0.174	0.1792
	2010-5 / 31	0.1645	0.1784	0.1801
	3037 / 32	0.18	0.2282	0.1834
	P+24 EM	0.4979	0.5021	0.6181
	R36	0.287	0.4286	0.298
	EM 3016-VI	0.5494	0.6219	0.5
	C3	0.3693	0.4103	0.4196
	8 / BR-RA38	0.3807	0.3827	0.4308																0.1693	0.1955	0.1675
	7 / BR-RA39	0.5619	0.4981	0.5382																0.2163	0.2768	0.2003
	T-cell P+7 / BR-RA40	0.2737	0.2461	0.2753																0.2849	0.2396	0.1908
	T-cell 2014-03 / BR-RA41	0.198	0.208	0.2128																0.6105	0.581	0.5899
	1 / 5962	0.9585	1.0528	0.931																									0.1994	0.2932	0.2332
	2 / 5966	1.3801	0.8789*	1.467																									0.5131	0.5078	0.2966
	3 / 5969	0.6552	0.7891	0.8857																									0.3732	0.296	0.3222
	4 / 5970	0.8927	0.7178	1.3242*																									0.1686	0.2206	0.1658
	5 / 5996	0.926	0.742	0.877																									0.4382	0.335	0.4473
	6 / 5997	0.4298	0.376	0.4327																									0.1996	0.171	0.2093
	7 / 5998	0.2424	0.2092	0.3209																									0.1411	0.1362	0.1347
	8 / 5999	1.0381	0.7391*	1.2535																									0.1791	0.1628	0.1884
	9 / 6000	0.5736	0.4171	0.4799																									0.4333	0.3909	0.3789
	10 / 6001	0.7556	1.018	0.9848																									0.192	0.1583	0.1784
	11 / 6002	1.0466	0.7692*	1.2098																									0.1646	0.1823	0.1816
	12 / 6003	1.3765*	1.1793	1.076																									0.1561	0.1566	0.1806
	13 / 6004	0.1439	0.1303	0.2975																									0.1567	0.1563	0.1561
	14 / 6005	0.4919	0.5023	0.4115																									0.1949	0.1761	0.2014
	15 / 6006	0.1982	0.1476	0.1456																									0.1565	0.1665	0.1743
	16	0.5203	0.6238	0.4926
	17	0.9971	1.3795*	0.711
	Ped 001-V1 / 5946	1.4532	1.3343	1.0006*																0.1204	0.1163	0.1084
	Ped 003-V1 / 5947	0.2519	0.214	0.1957																0.3069	0.2639	0.2739
	Ped 004-V1 / 5948	0.5722	0.695	0.6164																0.2454	0.2213	0.2398
	Ped 005-V1 / 5949	1.9805*	1.2409	1.0842																0.3618	0.3474	0.3721
	Ped 006-V1 / 5951	0.4248	0.6732	0.5119																0.3215	0.3395	0.3325
	Ped 007-V1 / 5953	0.2269	0.4192	0.3187																0.319	0.2645	0.3165
	Ped 009-V1 / 5954	0.1843	0.2408	0.2726																0.1846	0.2042	0.1523
	Ped 010-V1 / 5955	0.2341	0.2221	0.2426																0.2015	0.237	0.2191
	Ped 011-V1 / 5956	0.2773	0.3964	0.339																0.9364	0.8582	0.9435
	Ped 012-V1 / 5957	0.211	0.4009	0.3478																0.2391	0.226	0.2189
	Ped 013-V1 / 5958	0.8858*	1.4128	1.2624																0.3685	0.3785	0.3364
	Ped 014-V1 / 5960	0.752	0.7436	0.7585																0.3232	0.2951	0.3021
	Ped 015-V1 / 5961	0.3003	0.289	0.2891																0.6572	0.5679	0.537
	Ped 016-V1	0.8425	0.7551	0.928
	Ped 017-V1	0.3267	0.2916	0.2437
	Ped 018-V1	1.2982	1.3582	1.3489
	Ped 019-V1	0.1853	0.1771	0.1814
	Ped 022-V1	0.4777	0.5243	0.4777
	Ped 023-V1	0.931	0.7467	0.7555
	CRA 001-V2 / 23	0.1369	0.1253	0.1428
	CRA 002-V2 / 30	0.191	0.195	0.2212
	CRA 003-V2 / 31	0.2434	0.219	0.2536
	CRA 004-V2 / 32	0.2471	0.1806	0.1719
	CRA 005-V2 / 36	0.2978	0.2775	0.3262
	CRA 006-V2 / 37	0.2314	0.1752	0.177
	CRA 007-V2 / 40	0.439	0.5455	0.4816
	CRA 008-V2	0.1584	0.1385	0.1452
	CRA 009-V2	0.1184	0.1283	0.1332
	CRA 010-V2	0.3315	0.4013	0.3203
	CRA 011-V2	0.5949	0.6766	0.5064
	CRA 012-V1	0.1134	0.1068	0.113
	CRA 013-V1	0.3303	0.4165	0.3397
	CRA 014-V1	0.1661	0.1607	0.1531
	CRA 015-V1	0.1485	0.221	0.1326
	CRA 016-V1	0.1325	0.1794	0.1559
	CRA 017-V3	0.1524	0.1807	0.1816
	CRA 018-V1	0.1004	0.1118	0.1207
	CRA 020-V3	0.3472	0.2909	0.2922
	CRA 021-V2	0.2792	0.3458	0.2929
	CRA 022-V1	0.3422	0.4229	0.2705
	CRA 023-V2	0.5504	0.5332	0.4207
	CRA 024-V2	0.3608	0.4028	0.2884
	CRA 025-V2	0.3196	0.4013	0.3253
	CRA 026-V1	0.2881	0.2947	0.3045
	LS-1 / 42	0.4808	0.5971	0.5667
	LS-2 / 695 (55)	0.1041	0.113	0.1069							0.2615	0.2119	0.254	0.4814	0.4334	0.5439
	LS-3	0.192	0.2237	0.1637
	LS-4	0.3641*	0.6365	0.5088
	LS-5	1.0049*	1.5784	1.355
	LS-6	0.5002	0.7886*	0.5112
	LS-7	0.5679	0.727	0.3205*
	LS-8	0.1068	0.1139	0.1132
	LS-11	0.9986*	1.26	1.156
	LS-13	0.2563	0.2839	0.2228
	LS-14	0.3428	0.2529	0.2548
	LS-17	0.2525	0.2444	0.3022
	LS-19	0.9873	0.962	0.9845
	LS-20	0.2944	0.3662	0.31
	LS-21	0.1405	0.1544	0.1367
	LS-22	0.1668	0.202	0.2325
	LS-24	1.6403*	0.704	0.7078
	LS-25	0.2966	0.2451	0.2436
	LS-26	0.5131	0.5129	0.4944
	LS-29	0.3129	0.3098	0.3174
	LS-30	0.9484	0.9375	0.8134
	LS-31	0.4237	0.3872	0.3713
	LS-32	0.2854	0.3354	0.3002
	LS-35	0.4329	0.4649	0.4298
	LS-36	0.33	0.2685	0.2556
	LS-37	0.7709	0.7461	0.8134
	LS-38	0.4274	0.3814	0.4078
	LS-41	0.2994	0.1968	0.222
	LS-42	0.4779	0.4063	0.4433
	LS-43	0.4993	0.3961	0.4337
	BR-S2																																														0.1158	0.1217	0.1144
	BR-S3																																														0.1288	0.138	0.1251
	BR-S4																																														0.2245	0.2114	0.1618
	BR-S10																																														0.466	0.3839	0.3143
	BR-S11																																														0.3041	0.2656	0.1932
	BR-S13																																														0.1963	0.1416	0.1738
	BR-S14																																														1.0894*	0.6947	0.6734
	BR-S16																																														0.1943	0.1598	0.1567
	BR-S17																																														0.2382	0.2082	0.1934
	BR-S18																																														0.6147	0.5564	0.4393
	BR-S20																																														0.0992	0.0967	0.0858
	BR-S21																																														0.4318	0.653	0.5331
	BR-S22																																														0.2084	0.2304	0.2284
	Syph (cw) 3896																																														0.2645	0.3272	0.3133
	Syph (cw) 3897																																														0.4099	0.4423	0.4175
	Syph (cw) 3901																																														0.2383	0.1985	0.3021
	Syph (cw) 3902																																														0.3504	0.2895	0.2838
	Syph (cw) 3903																																														0.3739	0.4378	0.4957
	Syph (cw) 3904																																														0.1955	0.2503	0.2393
	3544																																														0.1444	0.2384	0.208
	3548																																														0.1739	0.1877	0.1883
	3549																																														0.2957	0.2903	0.3094
	3550																																														0.2687	0.2651	0.2481
	3551																																														0.325	0.3441	0.37
	3552																																														0.1557	0.1532	0.2084
	3554																																														0.2142	0.1823	0.22
	3555																																														0.3053	0.2082	0.3398
	3556																																														0.2144	0.204	0.2061
	3557																																														0.2241	0.1924	0.1839
	1										1.0809	1.1895	1.0988
	2										0.2475	0.2248	0.2579
	3										0.345	0.3524	0.336
	5										0.4455	0.3877	0.4479
	7										0.1525	0.1558	0.1627
	8										0.5012	0.4693	0.4844
	10										1.1931	0.9555*	1.1238
	18										0.684	0.6641	0.5679
	19										0.2176	0.2768	0.2589
	27										0.2815	0.3012	0.3532
	29										0.5664	0.5236	0.8111
	43										0.5631	0.6556	0.5203
	44										1.0636*	1.1001*	1.056*
	45										0.3719	0.4068	0.3993
	46										0.7086	0.6445	0.6738
	48										0.4146	0.3902	0.5487
	51										0.4796	0.5555	0.4376
	52										1.9309	1.9779	1.7891
	53										0.8703	0.7665	0.8671
	54										0.7095	0.6536	0.8941
	55
	56										0.4568	0.5716	0.4824
	58										0.4747	0.5023	0.5266
	59										0.3394	0.452	0.3999
	60										0.2975	0.2808	0.3056
	61										0.5348	0.6934	0.6653
	62										0.1506	0.1693	0.1851
	63										0.0865*	0.0817*	0.3424*
	64										0.4409	0.5148	0.5905
	65										0.6347	0.6691	0.9135*
	66										1.2*	1.3526*	1.514*
	9										0.0834*	0.0817*	0.0792*
	537551										1.198*	1.0445*	1.0794*
	537550										0.3147	0.3026	0.3301
	537549										0.2563	0.2293	0.2415
	537548										0.3459	0.3577	0.3132
	537547										0.2946	0.3156	0.2761
	537546										0.294	0.3581	0.3066
	537545										0.709	0.5992	0.6901
	537544										0.8943	0.8977	0.7802
	537559										0.3264	0.3158	0.2598
	537558										0.3606	0.3942	0.364
	537557										0.1864	0.1851	0.2017
	537556										0.2834	0.263	0.254
	537555										0.2717	0.2723	0.2907
	537554										1.6042*	1.4111*	1.2798*
	537553										0.2891	0.2605	0.2501
	537552										0.7166*	0.6311*	0.8058*
	537563										0.7153	0.6078	0.6457
	537562										0.6894	0.6716	0.615
	537561										0.3917	0.3355	0.3559
	537560										0.1845	0.1781	0.1791
	548539										0.415	0.3565	0.3533
	548538										1.1973	1.0375	1.0925
	548537										0.5444	0.596	0.436
	548536										0.3692	0.375	0.3896
	548547										0.6865	0.6273	0.5545
	548546										0.2157	0.243	0.2081
	548545										0.6193	0.5143	0.5086
	548544										0.4171	0.3995	0.3831
	548543										0.4614	0.4376	0.4729
	548542										0.5222	0.56	0.474
	548541										0.3474	0.3661	0.3465
	548540										0.2901	0.3486	0.2726
	9 (Rerun)										0.3502	0.3361	0.2792
	63 (Rerun)										0.5824	0.5386	0.5063
	537552 (Rerun)										0.5071	0.4973	0.4435
	537554(Rerun)										0.5554	0.6915	0.463
	R57	1.3995	1.3187	1.2839
	R58	1.5088	1.2822	1.4293
	R61	1.1332	0.9166	1.0041
	R63	0.2313	0.2025	0.2156
	R73	0.576	0.644	0.6194
	R84	0.5143	0.5322	0.4842
	R85	0.1543	0.1359	0.1442
	R87	0.7009	0.6203	0.618
	R109	0.3991	0.4322	0.4058
	R111	1.1085	1.0021	0.9882
	R115	0.6633	0.6972	0.6538
	BL722V1	0.2595	0.2784	0.2584
	BL724V1	0.3305	0.4967	0.3349
	LDa1	0.1667	0.1577	0.1668
	42-05	0.6575	0.6966
	54-02	2.0131	1.8073
	77-02	0.8145	0.862
	118-05	0.3113	0.3299
	119-05	0.4351	0.3979
	122-05	1.2431	1.5792
	129-05	1.0477	0.9776
	1 (Rerun)										0.8644	1.1632*	0.9303
	44 (Rerun)										0.8131	0.9259	0.8369
	52 (Rerun)										1.7346*	1.546*	1.3583*
	66 (Rerun)										0.8925	0.8829	0.8454
	537551 (Rerun)										0.7685	0.8123	0.8258
	548538 (Rerun)										0.9765	0.7652	0.8708
	BBA65-94 IgM
	ID	Early Lyme						Healthy Controls						RA						Fibromyalgia						Syphilis
	R24 / BR-RA15	0.354	0.3313	0.304										0.3207	0.2538	0.28
	P+20 / BR-RA16	0.8675*	0.5926	0.6201										0.367	0.3288	0.296
	R79 / BR-RA17	0.1548	0.1422	0.1698										0.2182	0.2079	0.2052
	7 / BR-RA18	1.0052	1.022	1.3909*										0.2232	0.238	0.2205
	T-cell 2014-03 / BR-RA19	0.2198	0.1969	0.1892										0.1457	0.17	0.1549
	8 / BR-RA20	0.3217	0.2838	0.2857										0.136	0.1548	0.1468
	T-cell P+7 / BR-RA21	0.2149	0.1813	0.199										0.1775	0.1855	0.1759
	C3 / BR-RA23	0.6552	0.6005	0.421										0.12	0.1223	0.1252
	P+25 2014-2 / BR-RA25	0.3552	0.5261	0.4772										0.1363	0.1801	0.1568
	P+21 EM / BR-RA26	0.315	0.3482	0.287										0.1006	0.1082	0.1052
	2015-02 EM / BR-RA27	0.1173	0.1204	0.1139										0.2146	0.2105	0.2122
	P+19 EM / BR-RA28	1.0148	0.9409	0.8064										0.1629	0.1582	0.1502
	2014-06 / BR-RA29	0.6256	0.6131	0.5761										0.1908	0.1814	0.1861
	2015-01 EM / BR-RA31	0.2852	0.3512	0.2584										0.2414	0.2224	0.2098
	P+10 EM / BR-RA32	0.2939	0.2858	0.2968										0.1953	0.188	0.2117
	EM 3016-VI / BR-RA33	0.4953*	0.7633	0.6907										0.4504	0.4063	0.414
	8-3048 / 4	0.0931	0.0953	0.0963				0.2218	0.224	0.2401
	1B-8050 / 11	0.116	0.0998	0.1066				0.1557	0.1405	0.1432
	OLN-063 / 12	0.143	0.1456	0.1693				0.153	0.1354	0.1531
	3038 / 13	0.2677	0.1985	0.235				0.1364	0.1627	0.1562
	OLN-44 / 14	0.152	0.1475	0.1186				0.1263	0.1344	0.1304
	BL-771 / 15	0.207	0.1628	0.231				0.5627	0.4215	0.5275
	OLN-050 / 16	0.117	0.1054	0.1294				0.1005	0.1125	0.1118
	2010-2 / 17	0.1565	0.1233	0.1183				0.1881	0.1885	0.1569
	2010-3 / 20	0.6304	0.549	0.9152*				0.3762	0.3118	0.3134
	2010-1 / 21	0.1499	0.1398	0.1381				0.3014	0.3033	0.2754
	2010-8 / 22	0.3074	0.4105	0.3739				0.2824	0.1777	0.2018
	2010-4 / 23	0.2435	0.283	0.4903				0.0946	0.0808	0.0875	0.1033	0.0875	0.099
	2010-9 / 26	0.3425	0.3584	0.4661				0.2314	0.2516	0.2275
	2010-6 / 28	0.1328	0.1159	0.1403				0.1425	0.0995	0.1199
	2010-5 / 31	0.1114	0.1042	0.1208				0.2485	0.2171	0.2437	0.478	0.3804	0.3787
	3037 / 32	0.124	0.1036	0.1364				0.1401	0.1032	0.1284	0.3089	0.274	0.2893
	R93	0.3483	0.2276	0.3276
	R28	0.4032	0.3044	0.3188
	R104	0.1756	0.1914	0.1844
	R51	0.4323	0.4551	0.5738
	R29 / BR-RA38	1.1597	1.2246	1.5057*										0.1647	0.145	0.167
	R36 / BR-RA39	0.768	0.734	0.841										0.263	0.2398	0.2508
	P+18 EM / BR-RA40	0.5881	0.6691	0.6404										0.1366	0.1379	0.1433
	P+24 EM / BR-RA41	0.5473	0.7165	0.6673										0.2885	0.262	0.317
	1 / 5962	0.6643*	0.431	0.3966																0.1332	0.142	0.1317
	2 / 5966	0.9035*	0.5166	0.4845																0.2656	0.2887	0.2634
	3 / 5969	0.9066	0.7656	0.7836																0.1899	0.1523	0.1412
	4 / 5970	1.0823	0.8342	0.6379																0.1266	0.1291	0.1275
	5 / 5996	0.9941	0.681	0.4358																0.2758	0.3041	0.2765
	6 / 5997	1.5812	1.3946	0.7292*																0.1261	0.1294	0.1291
	7 / 5998	0.2439	0.1598	0.148																0.1611	0.1486	0.1594
	8 / 5999	1.0302*	0.8409	0.7757																0.1335	0.1337	0.133
	9 / 6000	0.239	0.2525	0.2457																0.2708	0.3128	0.3772
	10 / 6001	0.2889	0.3983	0.3322																0.1393	0.133	0.1322
	11 / 6002	0.5562*	0.8872	1.0554																0.1198	0.1179	0.1235
	12 / 6003	1.0562*	1.2872	1.4424																0.1333	0.1453	0.1547
	13 / 6004	0.0974	0.1165	0.1122																0.1335	0.1314	0.1327
	14 / 6005	0.2273	0.3727	0.5231																0.1304	0.1438	0.1464
	15 / 6006	0.0886	0.0898	0.095																0.122	0.1257	0.1156
	16	0.2751	0.3878	0.3684
	17	1.9256*	1.2368	1.1778
	Ped 001-V1 / 5946	0.6938	0.6864	0.7292										0.0863	0.0906	0.0928
	Ped 003-V1 / 5947	0.151	0.1238	0.1234										0.1513	0.1697	0.1783
	Ped 004-V1 / 5948	0.4289	0.5001	0.4282										0.0931	0.1297	0.1141
	Ped 005-V1 / 5949	1.1664	1.4421*	1										0.1236	0.1298	0.1314
	Ped 006-V1 / 5951	0.4413	0.3744	0.4267										0.1548	0.204	0.1553
	Ped 007-V1 / 5953	0.2223	0.2373	0.2025										0.1623	0.1605	0.1464
	Ped 009-V1 / 5954	0.2515	0.2153	0.2847										0.125	0.1176	0.1369
	Ped 010-V1 / 5955	0.3087	0.2463	0.2841										0.1062	0.1033	0.0991
	Ped 011-V1 / 5956	0.9356	1.2795*	0.8054										0.6248	0.4827	0.5087
	Ped 012-V1 / 5957	0.1318	0.1429	0.1952										0.16	0.1562	0.1511
	Ped 013-V1 / 5958	0.8041	0.553	1.0059										0.2006	0.1809	0.1726
	Ped 014-V1 / 5960	0.2846	0.4434	0.4861										0.1249	0.1486	0.1076
	Ped 015-V1 / 5961	0.1509	0.1806	0.1896										0.1458	0.1619	0.1706
	Ped 016-V1	0.2265	0.273	0.3187
	Ped 017-V1	0.1686	0.275	0.2576
	Ped 018-V1	0.5272	0.5288	0.8018*
	Ped 019-V1	0.1052	0.113	0.109
	Ped 022-V1	0.3795	0.3246	0.3043
	Ped 023-V1	0.5888	0.6112	0.6849
	CRA 001-V2 / 23	0.1323	0.1102	0.1095
	CRA 002-V2 / 30	0.165	0.1461	0.1448
	CRA 003-V2 / 31	0.3889	0.3004	0.2771
	CRA 004-V2 / 32	0.1292	0.1157	0.1072				0.1737	0.1822	0.1645
	CRA 005-V2 / 36	0.2776	0.2297	0.1815				0.3257	0.3584	0.3157
	CRA 006-V2 / 37	0.1787	0.1203	0.1112				0.3715	0.2777	0.2485
	CRA 007-V2 / 40	0.4005	2.2403*	0.2473				0.1823	0.1806	0.2065
	CRA 008-V2	0.1552	0.1968	0.1322
	CRA 009-V2	0.1236	0.124	0.1391
	CRA 010-V2	0.3599	0.3246	0.3287
	CRA 011-V2	0.4798	0.5303	0.4304
	CRA 012-V1	0.0845	0.0855	0.0915
	CRA 013-V1	0.2339	0.3641	0.3385
	CRA 014-V1	0.1293	0.1301	0.1154
	CRA 015-V1	0.2235	0.2631	0.3975
	CRA 016-V1	0.2508	0.2543	0.2569
	CRA 017-V3	0.1944	0.1782	0.2602
	CRA 018-V1	0.1061	0.1066	0.1268
	CRA 020-V3	0.3095	0.2805	0.3445
	CRA 021-V2	0.2206	0.2331	0.2753
	CRA 022-V1	0.2392	0.2036	0.2651
	CRA 023-V2	0.3019	0.2991	0.3228
	CRA 024-V2	0.2723	0.2996	0.2714
	CRA 025-V2	1.0056	1.1608	1.0701
	CRA 026-V1	0.8117	0.6182	0.5992
	LS-1 / 42	0.4123	0.3686	0.2683				0.3947	0.3702	0.335
	LS-2 / 695 (55)	0.0952	0.0923	0.0961				0.1737	0.1509	0.1497
	LS-3	0.1771	0.1634	0.2056
	LS-4	0.3225	0.4427	0.3587
	LS-5	0.2718	0.2311	0.2805
	LS-6	0.8579	1.0831	1.1029
	LS-7	0.9605*	1.2327	1.1506
	LS-8	0.1092	0.0944	0.0965
	LS-11	1.0316*	0.4497	0.4648
	LS-13	0.1416	0.1829	0.1699
	LS-14	0.2259	0.3335	0.3551
	LS-17	0.2087	0.2661	0.2508
	LS-19	0.529	0.721	0.662
	LS-20	0.1489	0.1498	0.1427
	LS-21	0.1666	0.1761	0.1701
	LS-22	0.1399	0.1808	0.1498
	LS-24	0.6006	0.5391	0.6107
	LS-25	0.2758	0.3191	0.3091
	LS-26	0.587	0.6013	0.6493
	LS-29	0.2646	0.2185	0.2826
	LS-30	0.858	0.9223	1.1977*
	LS-31	0.302	0.3178	0.2868
	LS-32	0.2138	0.1965	0.2295
	LS-35	0.3354	0.2968	0.2703
	LS-36	0.346	0.2052	0.3298
	LS-37	0.656	0.7339	0.693
	LS-38	0.4017	0.4071	0.4302
	LS-41	0.2908	0.2793	0.3123
	LS-42	0.2352	0.2301	0.1948
	LS-43	0.2089	0.2389	0.1715
	BR-S2																									0.0915	0.0867	0.084
	BR-S3																									0.0972	0.0813	0.0917
	BR-S4																									0.1211	0.1067	0.1188
	BR-S10																									0.1496	0.1367	0.1526
	BR-S11																									0.1096	0.1072	0.1088
	BR-S13																									0.1123	0.1095	0.1073
	BR-S14																									0.2959	0.3377	0.2819
	BR-S16																									0.3355	0.2694	0.2594
	BR-S17																									0.1603	0.1756	0.1577
	BR-S18																									0.2094	0.2166	0.198
	BR-S20																									0.0758	0.0753	0.0755
	BR-S21																									0.2191	0.1917	0.1949
	BR-S22																									0.0987	0.0917	0.1108
	Syph (cw) 3896																									0.201	0.1436	0.2079
	Syph (cw) 3897																									0.1329	0.1264	0.1699
	Syph (cw) 3901																									0.1418	0.143	0.161
	Syph (cw) 3902																									0.1198	0.1294	0.1175
	Syph (cw) 3903																									0.3174	0.3037	0.3345
	Syph (cw) 3904																									0.1573	0.1505	0.1497
	3544																									0.1571	0.1366	0.1355
	3548																									0.1283	0.1131	0.1177
	3549																									0.171	0.1508	0.1479
	3550																									0.1356	0.1312	0.1289
	3551																									0.1289	0.1566	0.1591
	3552																									0.1321	0.1399	0.1587
	3554																									0.14	0.1275	0.1316
	3555																									0.1551	0.1475	0.1424
	3556																									0.1323	0.1352	0.1478
	3557																									0.1041	0.1142	0.1139
	537544							0.2429	0.4712	0.4199
	537545							0.1425	0.1398	0.1924
	537546							0.1573	0.1748	0.2114
	537547							0.1452	0.1472	0.1919
	537548							0.1448	0.1596	0.1557
	537549							0.1222	0.1162	0.1492
	537550							0.0995	0.1001	0.107
	537551							0.2939	0.2962	0.3559
	537552							0.4317	0.434	0.5686
	537553							0.2382	0.2539	0.3162
	537554							0.4721*	0.6426*	0.9098*
	537555							0.158	0.1769	0.2099
	537556							0.1432	0.169	0.1901
	537557							0.1786	0.2086	0.2581
	537558							0.2028	0.25	0.334
	537559							0.1767	0.1938	0.2588
	537560							0.1894	0.1864	0.1911
	537561							0.2421	0.2816	0.3177
	537562							0.7843	0.7642	0.867
	537563							0.4393	0.4569	0.3813
	548536							0.2822	0.2859	0.3051
	548537							0.5181	0.4816	0.6072
	548538							1.7711*	1.5392*	1.3326*
	548539							0.4305	0.3555	0.3562
	548540							0.4979	0.4606	0.3037
	548541							0.3674	0.4465	0.3515
	548542							0.9444	0.9505	0.4467*
	548543							0.6789	0.5576	0.4218
	548544							0.3893	0.3185	0.3183
	548545							1.0907*	0.848*	0.6414*
	548546							0.2337	0.2273	0.2102
	548547							0.4393	0.3802	0.4253
	1							0.2084	0.1883	0.3627
	2							0.128	0.1147	0.157
	3							0.1461	0.149	0.1927
	34							0.2665	0.3654	0.387
	6							0.3739	0.4191	0.3873
	7							0.2979	0.2702	0.3831
	8							0.2311	0.2534	0.3189
	9							0.1466	0.1598	0.157
	18							1.6668*	0.3215	0.1719
	19							0.3671	0.3742	0.4533
	27							0.713*	0.9032*	1.0998*
	29							0.3874	0.4294	0.4894
	33							0.2027	0.2184	0.2644
	43							0.4751	0.5637	0.6387
	44							1.0722*	1.468*	1.8335*
	45							0.3701	0.4378	0.4455
	46							2.223*	2.3284*	2.174*
	48							1.2875*	0.8956	0.8799
	51							0.4408	0.4072	0.4236
	52							3.0507*	3.0393*	2.2566*
	53							0.6193	0.5537	0.5654
	694							0.5907	0.6048	0.5119
	697							0.5173	0.5113	0.4668
	699							0.3836	0.3342	0.2972
	700							0.465	0.4253	0.4907
	701							0.293	0.2751	0.2729
	702							0.5635	0.5319	0.4295
	703							0.1695	0.1301	0.1384
	704							0.751	0.5414	0.5612
	705							0.36	0.2985	0.2848
	65							0.5936	0.5085	0.5857
	66							0.4176	0.3416	0.4773
	44 (Rerun)							1.4657	1.4203	1.3867
	537554 (Rerun)							0.4017	0.4674	0.3744
	548545							0.3509	0.3502	0.4051
	R57	1.5293	1.3055	1.4248
	R58	0.8022	0.7433	0.7949
	R61	0.7873	0.7626	0.7428
	R63	0.1199	0.1112	0.1121
	R73	0.3533	0.3209	0.3411
	R84	0.336	0.2839	0.307
	R85	0.104	0.1011	0.1066
	R87	0.6146	0.6048	0.575
	R109	0.3309	0.3106	0.2658
	R111	0.9755	1.0345	0.9115
	R115	0.524	0.6056	0.5961
	BL722V1	0.1478	0.1391	0.1384
	BL724V1	0.2391	0.2314	0.217
	LDa1	0.2321	0.2103	0.1973
	54-02	1.1066	1.3386
	118-05	0.2178	0.2484
	119-05	0.2987	0.2757
	122-05	0.638	0.7543
	129-05	0.5527	0.4889
	27 (Rerun)							0.3736	0.306	0.2712
	46 (Rerun)							0.3392	0.3707	0.3394
	52 (Rerun)							1.647	1.5434	1.2967*
	548538 (Rerun)							0.7563	0.6123	0.6241
	BBA73-196-199 IgM
	ID	Early Lyme			Healthy Controls			Syphilis			RA			Fibromyalgia
	R24 / BR-RA15	0.53*	0.4965*	0.4722*	0.4107*	0.4346*	0.399*
	R93 / BR-RA16	0.4812*	0.416*	0.4317*	0.5618*	0.5077*	0.5388*
	R79 / BR-RA17	0.3095*	0.2922*	0.2855*	0.2332*	0.223*	0.2255*
	R28 / BR-RA18	0.4794*	0.4408*	0.4186*	0.4009*	0.4485*	0.4105*
	R29 / BR-RA19	0.7615*	0.7047*	0.6989*	0.4056*	0.3945*	0.422*
	R36 / BR-RA20	0.5731*	0.5072*	0.4646*	0.2289*	0.2247*	0.2327*
	R104 / BR-RA21	0.2838*	0.2912*	0.2591*	0.3361*	0.3343*	0.3204*
	R51 / BR-RA23	0.4266*	0.413*	0.4106*	0.1839*	0.1851*	0.1869*
	P+25 2014-2 / BR-RA25	0.4279*	0.4037*	0.3987*	0.3147*	0.3009*	0.3057*
	P+21 EM / BR-RA26	0.2854*	0.2911*	0.2814*	0.2308*	0.2278*	0.2466*
	2015-02 EM / BR-RA27	0.112*	0.1075*	0.108*	0.4702*	0.5128*	0.4537*
	P+19 EM / BR-RA28	0.4869*	0.4639*	0.5188*	0.5873*	0.5697*	0.5659*
	2014-06 / BR-RA29	0.9319*	0.9322*	0.8433*	0.3371*	0.3444*	0.3432*
	2015-01 EM / BR-RA31	0.2667*	0.2769*	0.2675*	0.3051*	0.3261*	0.3198*
	P+10 EM / BR-RA32	0.3187*	0.3059*	0.2957*	0.4614*	0.4841*	0.4398*
	P+20 EM / BR-RA33	0.3871*	0.352*	0.3446*	0.361*	0.3872*	0.3594*
	BRS3							0.2205	0.1733	0.1851
	BRS4							0.3636	0.388	0.3948
	BRS10							0.4232	0.4299	0.448
	BRS11							0.3951	0.3636	0.3926
	BRS13							0.1663	0.1701	0.1811
	BRS14							0.9139	0.9864	0.9801
	BRS17							0.5025	0.4311	0.5243
	BRS18							0.7661	0.7176	0.6546
	BRS21							0.9503*	0.6443	0.6031
	BRS22							0.3071	0.301	0.28
	Syph (cw) 3896							0.4666	0.4817	0.4545
	Syph (cw) 3897							0.2506	0.2787	0.204
	Syph (cw) 3901							0.3434	0.303	0.2828
	Syph (cw) 3903							0.4711	0.5084	0.4044
	3554							0.1525	0.1231	0.1193
	3555							0.2471	0.1786	0.1802
	3556							0.2212	0.1999	0.2087
	3557							0.2321	0.256	0.2069
	Syph (cw) 3904							0.2598	0.2061	0.2081
	3544							0.6204	0.6047	0.6323
	3548							0.6469	0.5982	0.6382
	3549							0.8924	0.7316	0.7634
	3550							0.738	0.7185	0.6398
	3551							0.6092	0.6496	0.8085
	3552							0.519	0.5078	0.5398
	R24	0.9006	1.306		0.7615	1.2054
	R28	0.9563	1.0106		1.6765	1.8413
	R29	1.7801	1.9373		1.0037	1.0202
	R36	1.2277	1.3663		1.5546	1.5727
	R45	0.8201	0.8431		1.6397	1.5762
	R51	1.115	1.0932		1.0553	1.0247
	R57	2.0584	2.059		1.3632	1.2345
	R58	1.4919	1.55		1.3276	1.3302
	R61	1.6711	1.7049		0.9593	0.9263
	R63	0.6996	0.7823		0.7409	0.7142
	R73	1.3223	1.3552		0.6965	0.7039
	R79	0.9215	0.958		1.0739	1.0466
	R84	1.4439	1.4248		0.6809	0.684
	R85	1.0997	1.1531		0.972	0.9726
	R87	1.4745	1.3926		0.75	0.7619
	R93	0.9688	1.0132		0.9624	0.9811
	R104	1.0039	1.1896		1.3428	1.2891
	R109	0.9039	0.8985		0.7189	0.6874
	R111	1.6464	1.6805		0.8611	0.8704
	R115	0.897	0.9063		0.6578	0.6776
	2014-02 T25	0.9535	0.946		0.5192	0.5191
	2014-03 T26	0.7841	0.7518		0.7455	0.7538
	2014-06 T28	2.1734	2.0828		0.5162	0.526
	2015-01	1.1538	1.1418		0.7693	0.7036
	2015-02	0.3448	0.3313		0.996	0.9745
	EM3015V1	1.3531	1.3069		0.7965	0.7893
	EM3016V1	0.8584	0.8322		0.5275	0.5219
	BL722V1	0.8488	0.7623		0.8512	0.8695
	BL724V1	0.6814	0.6247		0.6019	0.6041
	LDa1	0.411	0.4349		0.5241	0.5148
	C3	1.5297	1.3731		0.5054	0.5783
	7	1.5716	1.5664		0.7469	0.6939
	8	1.2616	1.2419		1.3378	1.2725
	pt7	1.0665	1.0517		0.5372	0.516
	pt10	0.9902	0.9573		0.7253	0.7113
	pt18	1.3566	1.2999		0.7328	0.7474
	pt19	1.1202	0.9891		0.7178	0.6376
	pt20	1.0778	1.011		0.5959	0.5962
	pt21	0.8158	0.7562		0.8274	0.765
	2010-1	0.7657	0.8028		1.7754	1.8237
	2010-2	0.4721	0.4467		0.8802	0.8138
	2010-3	0.9177	0.7882		1.171	1.0605
	2010-4	0.8779	0.6885		0.5686	0.5435
	2010-5	0.6379	0.6588		0.4107	0.4431
	2010-6	0.7769	0.6973		0.796	0.7986
	2010-7	0.384	0.3622		0.9573	0.9657
	2010-8	0.7887	0.6269		1.0129	1.1135
	28-01	1.7557	1.7433		0.3819	0.317
	37-05	2.5313	2.6285		1.9738	2.5147
	42-05	2.2346	2.0457		2.0752	2.1514
	54-02	2.7938	2.6926		1.2351	1.2487
	59-05	1.8415	2.0201		2.0431	1.1
	62-05	2.6497	2.6617		1.4263	1.3946
	68-05	3.005	2.9438		1.1678	1.1272
	77-02	1.9341	2.0004		1.0595	1.0631
	77-05	2.0148	2.0658		1.3554	1.0661
	81-05	2.8969	2.8451		0.9316	0.8564
	93-05	2.0977	2.0195		1.8116	1.8643
	96-05	1.6342	1.5844		1.1371	1.124
	99-05	2.2822	2.2485		1.3091	1.3017
	102-05	1.3207	1.3087		1.2888	1.2915
	116-05	3.0247	3.0318		1.0633	1.0046
	118-05	1.3749	1.423		1.8915	1.7818
	119-05	1.9755	1.8361		0.98	1.0152
	122-05	2.3865	2.3923		1.7293	1.7632
	123-05	2.2434	2.1266		1.0673	1.1039
	129-05	2.1472	2.1718		1.3421	1.3224
	147-04	3.0059	2.8933		1.2888	1.2274
	163-04	1.7362	1.7501		1.1983	1.1426
	166-04	2.7015	2.8034		0.7829	0.709
	167-02	2.3441	2.232		1.1219	1.0483
	202-05	1.9464	1.939		0.9868	0.9302
	214-02	1.768	1.728		1.1758	1.188
	491-03	2.463	2.437		0.8727	0.8686
	LS1	1.6573	1.6404		0.8623	0.9385
	LS2	0.5778	0.5736		1.8691	1.8817
	LS3	0.8623	0.8446		1.1074	1.1337
	LS4	1.1007	0.9572		1.6414	1.6128
	LS5	2.6552	2.6566		0.8982	0.9187
	LS6	1.8534	1.9048		1.8352	1.5259
	LS7	1.6693	1.6763		1.3375	1.2407
	LS8	0.6516	0.616		2.0557	2.0012
	LS11	1.0561	1.109		1.1582	1.1204
	LS13	1.1927	1.1852		0.7508	0.7815
	LS14	0.9991	1.0486		0.9558	0.8947
	LS17	1.3462	2.1681		0.8404	0.8328
	LS19	1.8451	1.8516		1.6809	1.5946
	LS20	1.7098	1.7328		1.7442	1.6857
	LS21	0.8278	0.8495		1.6008	1.7591
	LS22	1.3222	1.2776		1.8676	1.9013
	LS24	1.9887	1.9993		1.0671	1.0418
	LS25	0.963	0.9722		1.3791	1.3872
	LS26	1.5856	1.6171		0.6902	0.8391
					0.6249	0.6132
					1.4184	1.2853
	BR-RA 4										0.6167	0.5553	0.5685
	BR-RA 10										0.8681	0.7503	0.6559
	BR-RA 11										0.7495	0.7862	0.568
	BR-RA 15										0.9477	0.8242	0.7853
	BR-RA 16										1.1253	1.0139	1.1345
	BR-RA 17										0.6288	0.5649	0.6208
	BR-RA 18										0.3665*	0.6	0.6665
	BR-RA 19										0.363	0.4113	0.3556
	BR-RA 20										0.6915	0.7647	0.6882
	BR-RA 23										0.4048	0.4596	0.4062
	BR-RA 24										0.4368	0.4477	0.4809
	BR-RA 25										0.7677	0.7372	0.8241
	BR-RA 26										0.5171	0.6446	0.6031
	BR-RA 27										1.5093	1.2981	1.3312
	BR-RA 28										1.4087	0.8826	1.0744
	BR-RA 29										0.3114	0.2394	0.2696
	BR-RA 31										1.0089	0.8302	0.76
	BR-RA 32										1.335	1.2112	1.1837
	BR-RA 33										0.9212	0.7661	0.8616
	BR-RA 34										1.3189	1.2758	1.2724
	BR-RA 35										1.3445	0.9352	1.1669
	BR-RA 37										1.2631*	1.0517	0.9254
	BR-RA 38										0.7574	0.7646	0.6256
	BR-RA 39										0.6582	0.7227	0.7569
	BRH 386259										0.8245	0.84	0.8293
	BRH 386260										0.6001	0.5308	0.518
	BRH 386261										0.7671	1.003	1.0435
	BRH 386262										0.5036	0.4806	0.4405
	BRH 386263										0.4551	0.4837	0.4877
	BRH 386264										1.0022	0.9981	0.8801
	BRH 386265										0.4353	0.5068	0.3298
	BRH 386268										0.3444	0.4222	0.3753
	5962													0.8898	0.8184	0.9822
	5966													0.9178	1.0056	0.9995
	5969													0.7876	0.8416	0.8334
	5970													0.8397	0.8445	0.9362
	5996													0.9627	0.9845	0.9559
	5997													0.7846	0.901	0.8495
	5998													0.9501	0.9074	0.9899
	5999													0.6086	0.6214	0.6021
	6000													0.7779	0.7592	0.8871
	6001													0.4623	0.4611	0.4671
	6002													0.4108	0.4019	0.4695
	6003													0.626	0.6499	0.6855
	6004													0.4465	0.5396	0.5093
	6005													0.45	0.477	0.5131
	6006													0.4755	0.5369	0.4716
